# Supplementary material for: Quantitative nuclear histomorphometric features are predictive of Oncotype DX risk categories in ductal carcinoma in situ: preliminary findings
Source: Breast Cancer Res. 2019 Oct 17;21:114. doi: 10.1186/s13058-019-1200-6 (PMC6798488; doi:10.1186/s13058-019-1200-6)
Supplement: Supplementary file 1 — Additional file 1: Section S1. Continuous ODx DCIS risk scores for each individual patients involved in D1. [file 13058_2019_1200_MOESM1_ESM.xlsx]

## Sheet: Sheet1
dedentified ID	ODX scores
1	56
2	33
3	60
4	12
5	36
6	17
7	44
8	29
9	37
10	22
11	0
12	29
13	16
14	14
15	29
16	25
17	53
18	50
19	60
20	8
21	4
22	46
23	73
24	70
25	15
26	33
27	16
28	57
29	77
30	0
31	60
32	34
33	0
34	33
35	33
36	27
37	7
38	0
39	36
40	24
41	38
42	28
43	0
44	4
45	58
46	62
47	0
48	7
49	53
50	50
51	11
52	35
53	0
54	0
55	45
56	29
57	71
58	59
59	29
60	0
61	15
62	0
